# Supplementary material for: The Impact of miR-155-5p on Myotube Differentiation: Elucidating Molecular Targets in Skeletal Muscle Disorders
Source: Int J Mol Sci. 2024 Feb 1;25(3):1777. doi: 10.3390/ijms25031777 (PMC10855706; doi:10.3390/ijms25031777)
Supplement: Supplementary file 1 [file ijms-25-01777-s001.zip]

Archive with 2 entries (2 files):
- ijms-2701703-supplementary-figures.pdf
- ijms-2701703-supplementary-tables.xlsx
